# Supplementary material for: Construction of Biocatalysts Using the P450 Scaffold for the Synthesis of Indigo from Indole
Source: Int J Mol Sci. 2023 Jan 25;24(3):2395. doi: 10.3390/ijms24032395 (PMC9917246; doi:10.3390/ijms24032395)
Supplement: Supplementary file 1 [file ijms-24-02395-s001.zip]

Archive with 1 entries (1 files):
- ijms-2143335-supplementary.pdf
